# Supplementary material for: Predictors of Weaning Success in Patients on Prolonged Mechanical Ventilation: A Retrospective Cohort Study
Source: J Clin Med. 2025 Jun 22;14(13):4427. doi: 10.3390/jcm14134427 (PMC12249621; doi:10.3390/jcm14134427)
Supplement: Supplementary file 1 [file jcm-14-04427-s001.zip]

Archive with 1 entries (1 files):
- jcm-3663868-supplementary.pdf
